# Supplementary material for: Effects of Teriparatide and Alendronate on Functional Recovery from Spinal Cord Injury and Postinjury Bone Loss
Source: Biomedicines. 2025 Feb 3;13(2):342. doi: 10.3390/biomedicines13020342 (PMC11852434; doi:10.3390/biomedicines13020342)
Supplement: Supplementary file 1 [file biomedicines-13-00342-s001.zip]

Archive with 1 entries (1 files):
- biomedicines-3386388-supplementary.pdf
